# Supplementary material for: Histone Deacetylase Inhibition Enhances AQP3 Levels in Human Corneal Epithelial Cells and Corneal Wound Healing in Normoglycemic and Diabetic Male Mice
Source: Cells. 2025 Nov 27;14(23):1880. doi: 10.3390/cells14231880 (PMC12691540; doi:10.3390/cells14231880)
Supplement: Supplementary file 1 [file cells-14-01880-s001.zip]

Archive with 1 entries (1 files):
- cells-3936327-supplementary.pdf
